# Supplementary material for: Effects of honeysuckle vine powder on growth, immune performance, and gastrointestinal microbiota structure of Nanjiang Yellow goats
Source: Front Microbiol. 2026 Jan 14;16:1727133. doi: 10.3389/fmicb.2025.1727133 (PMC12847298; doi:10.3389/fmicb.2025.1727133)
Supplement: Supplementary file 1 [file Table_1.xlsx]

## Sheet: rumen
statistical analysis of rumen sample sequencing data
SamPle	Raw_Tags	Raw_Bases	Valid_Tags	Valid_Bases	Valid%	Q20%	Q30%	GC%
CG1_1_R	80760	40.38M	71105	29.60M	88.04	97.59	92.55	54.01
CG1_2_R	82640	41.32M	70975	29.59M	85.88	95.91	88.55	54.65
CG1_3_R	86673	43.34M	76732	32.04M	88.53	97.55	92.66	54.12
CG1_4_R	80357	40.18M	74448	30.90M	92.65	97.82	93.5	55.1
CG1_6_R	84440	42.22M	76957	32.08M	91.14	96.35	89.58	54.73
CG1_7_R	86079	43.04M	76077	31.81M	88.38	97.57	92.99	54.46
CG1_8_R	82392	41.20M	72302	30.13M	87.75	97.5	92.65	54.58
EG1_1_R	84519	42.26M	76754	31.83M	90.81	97.53	92.31	53.81
EG1_2_R	86059	43.03M	79256	33.20M	92.09	95.96	88.61	53.88
EG1_3_R	83851	41.93M	75021	31.21M	89.47	96.66	90.3	54.13
EG1_5_R	82472	41.24M	76223	31.84M	92.42	97.98	93.68	54.08
EG1_7_R	85073	42.54M	78810	32.93M	92.64	97.54	92.84	54.75
EG1_8_R	80467	40.23M	71305	29.88M	88.61	96.66	90.57	53.41
EG2_1_R	84799	42.40M	76593	31.84M	90.32	97.53	92.34	53.33
EG2_4_R	82769	41.38M	74996	31.07M	90.61	97.48	92.42	54.06
EG2_8_R	83884	41.94M	76141	31.41M	90.77	97.61	93.36	53.94
EG2_5_R	80961	40.48M	72766	30.02M	89.88	97.88	93.6	53.63
EG2_2_R	86276	43.14M	78292	32.49M	90.75	97.04	91.27	53.38
EG2_6_R	85239	42.62M	76344	31.67M	89.56	96.52	90.09	54.05
EG2_7_R	86244	43.12M	75706	31.72M	87.78	97.65	93.17	54.39
EG3_4_R	84296	42.15M	75135	30.87M	89.13	97.3	91.78	53.53
EG3_3_R	85020	42.51M	78459	32.73M	92.28	97.29	91.85	55.13
EG3_7_R	84555	42.28M	73600	30.43M	87.04	97.57	92.94	54.2
EG3_2_R	81742	40.87M	74100	30.75M	90.65	96.65	90.33	54.42
EG3_5_R	86290	43.15M	78139	32.44M	90.55	97.69	93.05	54.3
EG3_6_R	107388	53.69M	91847	38.14M	85.53	96.89	91.03	54.24

## Sheet: fecal
statistical analysis of sequencing data from fecal samples
SamPle	Raw_Tags	Raw_Bases	Valid_Tags	Valid_Bases	Valid%	Q20%	Q30%	GC%
CG1_5_F	86923	43.46M	79002	32.69M	90.89	97.66	93.49	54.4
CG1_2_F	82663	41.33M	72511	30.14M	87.72	96.77	91.23	54.33
CG1_8_F	81186	40.59M	70552	29.26M	86.9	97.27	92.45	54.26
CG1_3_F	80485	40.24M	71868	29.83M	89.29	97.51	93.17	54.06
CG1_6_F	84027	42.01M	74285	30.76M	88.41	97.62	93.37	53.87
CG1_1_F	85631	42.82M	73180	30.39M	85.46	94.15	85.2	54.14
EG1_8_F	86075	43.04M	79807	32.61M	92.72	97.46	92.56	53.21
EG1_6_F	82582	41.29M	71019	29.49M	86	97.51	93.22	54.25
EG1_2_F	82982	41.49M	72616	30.34M	87.51	97.64	93.5	54.07
EG1_1_F	85252	42.63M	74931	30.99M	87.89	97.65	93.54	53.45
EG1_3_F	81446	40.72M	66785	27.59M	82	93.17	83.32	54.7
EG1_4_F	115693	57.85M	104665	42.62M	90.47	97.75	93.35	53.57
EG1_5_F	82080	41.04M	74826	30.51M	91.16	97.97	93.76	53.07
EG2_8_F	111319	55.66M	99594	40.57M	89.47	97.73	93.29	53.09
EG2_5_F	113232	56.62M	97716	39.79M	86.3	97.01	91.3	53.17
EG2_2_F	114501	57.25M	103502	42.11M	90.39	97.76	93.38	53.18
EG2_3_F	86529	43.26M	76118	31.12M	87.97	96.97	91.12	52.8
EG2_6_F	111036	55.52M	94676	38.66M	85.27	97.39	92.37	53.08
EG2_1_F	87502	43.75M	79546	32.38M	90.91	97.16	91.72	53.25
EG2_4_F	112754	56.38M	96856	39.49M	85.9	97.78	93.49	52.93
EG2_7_F	80263	40.13M	75454	30.72M	94.01	97.29	91.92	53.51
EG3_3_F	86887	43.44M	79871	32.62M	91.93	97.63	92.82	53.05
EG3_5_F	82079	41.04M	75705	30.90M	92.23	97.94	93.82	53.34
EG3_2_F	109786	54.89M	95749	39.03M	87.21	97.37	92.39	53.15
EG3_6_F	81183	40.59M	75999	30.99M	93.61	97.97	93.75	53.32
EG3_4_F	115525	57.76M	103061	41.98M	89.21	95.56	87.89	53.45
EG3_4_F	115525	57.76M	103061	41.98M	89.21	95.56	87.89	53.45
